# Supplementary material for: Effect of Facial Acupuncture Stimulation: MRI-Based Masseter Muscle Volume Analysis and Questionnaire Evaluation
Source: Aesthet Surg J Open Forum. 2024 Nov 10;6:ojae109. doi: 10.1093/asjof/ojae109 (PMC11852262; doi:10.1093/asjof/ojae109)
Supplement: ojae109_Supplementary_Data [file ojae109_Supplementary_Data.zip]

Archive with 4 entries (4 files):
- Supplementary_Table_3.docx
- Supplementary_Table_4.docx
- Supplementary_Table_1.docx
- Supplementary_Table_2.docx
